# Supplementary material for: Characterization of Potato Virus Y Isolates and Assessment of Nanopore Sequencing to Detect and Genotype Potato Viruses
Source: Viruses. 2020 Apr 23;12(4):478. doi: 10.3390/v12040478 (PMC7232445; doi:10.3390/v12040478)
Supplement: Supplementary file 1 [file viruses-12-00478-s001.zip]

Archive with 1 entries (1 files):
- supplementary_materials_Della Bartola_et_al_2.pdf
